# Supplementary material for: Using Sodium Polyacrylate to Gel-Spin Lignin/Poly(Vinyl Alcohol) Fiber at High Lignin Content
Source: Polymers (Basel). 2022 Jul 4;14(13):2736. doi: 10.3390/polym14132736 (PMC9269501; doi:10.3390/polym14132736)
Supplement: Supplementary file 1 [file polymers-14-02736-s001.zip]

Archive with 1 entries (1 files):
- polymers-1712609-supplementary.pdf
